# Supplementary material for: Evaluation of rotavirus, pneumococcal conjugate and human papillomavirus vaccination in four Pacific island countries: A cost-effectiveness modelling study
Source: PLoS Med. 2026 Feb 12;23(2):e1004604. doi: 10.1371/journal.pmed.1004604 (PMC12900362; doi:10.1371/journal.pmed.1004604)
Supplement: S1 Table — (XLSX) [file pmed.1004604.s007.xlsx]

## Sheet: Sheet1
Calculation for incremental program costs for new vaccines
			Total Cost from ADB Budget					Total program cost attributable to newly introduced vaccines						Annual incremental program costs in Years 1-5						Annual incremental program costs in Years 6-10
Cost Component	EXPLANATION and PROPORTION OF COST INCLUDED (based on advice from vaccine program experts and budget developers)		Samoa	Tonga	Tuvalu	Vanuatu		Proportion of total cost applicable to newly introduced vaccines	Samoa	Tonga	Tuvalu	Vanuatu		Lifetime of cost component	Samoa	Tonga	Tuvalu	Vanuatu		Recurring cost after first 5 years? (based on advice from vaccine program experts and budget developers)	Samoa	Tonga	Tuvalu	Vanuatu
Cold Chain	For all vaccines - new vaccines account for 30% of these costs		150513	210000	45000	510000		0.3	45153.9	63000	13500	153000		10	4515.39	6300	1350	15300		Y	4515.39	6300	1350	15300
Supply Chain Management Training Specialist	one time for new vaccine introduction - new vaccines 30% of costs		22505	17141	20964	34890		0.3	6751.5	5142.3	6289.2	10467		5	1350.3	1028.46	1257.84	2093.4		Y	1350.3	1028.46	1257.84	2093.4
Cold Chain Training Specialist	one time for new vaccine introduction - new vaccines 30% of costs		22505	17141	20964	34890		0.3	6751.5	5142.3	6289.2	10467		5	1350.3	1028.46	1257.84	2093.4		Y	1350.3	1028.46	1257.84	2093.4
EPI Training (Local)	For new vaccines (80%) but will benefit current vaccines too (20%)		129627	31500	71640	78000		0.8	103702	25200	57312	62400		5	20740.3	5040	11462.4	12480		Y	20740.3	5040	11462.4	12480
Material Development (for EPI Training)	New vaccines (100%)		54008	58376	54946	60824		1	54008	58376	54946	60824		10	5400.8	5837.6	5494.6	6082.4		Y	5400.8	5837.6	5494.6	6082.4
Printing of Child health card (no development and training costs)	Include only printing - the other pieces are not specific to new vaccines (update nutrition tables etc) - have a lifetime effect and so can't be allocated to new vaccines.		10000	10000	10000	10000		1	10000	10000	10000	10000		10	1000	1000	1000	1000		Y	1000	1000	1000	1000
EPI/Cold Chain Policy Development (includes Printing)	New vaccines (100%)		58008	62376	61928	69824		1	58008	62376	61928	69824		5	11601.6	12475.2	12385.6	13964.8		Y	11601.6	12475.2	12385.6	13964.8
EVMA	For all vaccines, but introduced for new vaccines (100%)		15503	17141	16973	34890		1	15503	17141	16973	34890		5	3100.6	3428.2	3394.6	6978		Y	3100.6	3428.2	3394.6	6978
Communication Strategy	All for new vaccines (100%)		184024	92376	91928	164560		1	184024	92376	91928	164560		10	18402.4	9237.6	9192.8	16456		Y	18402.4	9237.6	9192.8	16456
Project Support (all except MCH Program Officer in Vanuatu)	All for new vaccines – project related (100%) - but this support will also go towards strengthening routine vaccines (all vaccines) (so reduce to 30% or 50%?)		875000	612500	350000	1325000		1	875000	612500	350000	1325000		5	175000	122500	70000	265000		N	0	0	0	0
M&E	Midterm and end of project review (100%)		41508	42782	41964	50868		1	41508	42782	41964	50868		5	8301.6	8556.4	8392.8	10173.6		N	0	0	0	0
														TOTAL	250763	176432	125188	351622		TOTAL	67461.7	45375.5	46795.7	76448
										Eligible population					Samoa	Tonga	Tuvalu	Vanuatu		Samoa	Tonga	Tuvalu	Vanuatu
										RV,PCV (Annual birth cohort)					5558	2842	294	7512		5558	2842	294	7512
										HPV (10 year old girls)					2391	1272	132	3199		2391	1272	132	3199
										Coverage
										RV					0.8675	0.8175	0.9775	0.7425		0.8675	0.8175	0.9775	0.7425
										PCV					0.785	0.805	0.965	0.708333		0.785	0.805	0.965	0.708333
										HPV					0.78	0.78	0.83	0.78		0.9	0.9	0.95	0.9
										Number of doses delivered
										RV					9643.13	4646.67	574.77	11155.3		9643.13	4646.67	574.77	11155.3
										PCV					13089.1	6863.43	851.13	15963		13089.1	6863.43	851.13	15963
										HPV					3729.96	1984.32	219.12	4990.44		4303.8	2289.6	250.8	5758.2
										Total					26462.2	13494.4	1645.02	32108.8		27036	13799.7	1676.7	32876.5
										Subtotal cost per dose
										cost per dose					9.47629	13.0744	76.1015	10.951		2.49525	3.28815	27.9094	2.32531
										additional costs for recurrent delivery/outreach costs					0.23	0.23	0.35	0.46		0.25	0.25	0.38	0.5	*UNICEF-informed estimate
										cost per dose					9.70629	13.3044	76.4515	11.411		2.74525	3.53815	28.2894	2.82531
										Cost per vaccine per dose					Total incremental cost per dose Y1-5					Total incremental cost per dose Y6-10
											% of total	n doses			Samoa	Tonga	Tuvalu	Vanuatu		Samoa	Tonga	Tuvalu	Vanuatu
										RV, PCV	0.5	5			6.7944	9.3131	53.516	7.98767		1.92168	2.47671	19.8026	1.97771	*50% incremental costs allocated to HPV, and 50% to RV/PCV:
										HPV	0.5	2			16.986	23.2828	133.79	19.9692		4.80419	6.19177	49.5064	4.94429
